# Supplementary material for: Best Evidence Summary of Folic Acid Supplementation for Prevention of Neural Tube Defects in Women of Childbearing Age
Source: Nutrients. 2026 Feb 15;18(4):641. doi: 10.3390/nu18040641 (PMC12943769; doi:10.3390/nu18040641)
Supplement: Supplementary file 1 [file nutrients-18-00641-s001.zip]

Archive with 1 entries (1 files):
- nutrients-4090439-supplementary.xlsx
