# Supplementary material for: Best Evidence Summary of Folic Acid Supplementation for Prevention of Neural Tube Defects in Women of Childbearing Age
Source: Nutrients. 2026 Feb 15;18(4):641. doi: 10.3390/nu18040641 (PMC12943769; doi:10.3390/nu18040641)
Supplement: Supplementary file 1 [file nutrients-18-00641-s001.zip › nutrients-4090439-supplementary.xlsx]

## Sheet: Sheet1
No.	Literature Title	Author (Year, Journal)	Primary Reason for Exclusion
1	Preventing birth defects, saving lives, and promoting health equity: an urgent call to action for universal mandatory food fortification with folic acid	Kancherla, V et al. (2022, Lancet Glob Health)	Not a guideline/consensus/best-practice
2	Folate Supplementation in Women with Pre-Existing Diabetes	Perera, N et al. (2023, Nutrients)	Not a guideline/consensus/best-practice
3	Prevention of noncommunicable diseases by interventions in the preconception period: A FIGO position paper for action by healthcare practitioners	Jacob, CM et al. (2020, Int J Gynaecol Obstet)	Not a guideline/consensus/best-practice
4	New guidelines, position paper, and insights from the FIGO Pregnancy Obesity and Nutrition Initiative (PONI)	Hanson, MA et al. (2020, Int J Gynaecol Obstet)	Not a guideline/consensus/best-practice
5	Nutrition for Pregnant and Lactating Women: The Latest Recommendations From the Dietary Guidelines for Americans 2020-2025 and Practice Implications	Esquivel, MK (2021, Am J Lifestyle Med)	Not a guideline/consensus/best-practice
6	Quality Appraisal of Nutritional Guidelines to Prevent, Diagnose, and Treat Malnutrition in All Its Forms during Pregnancy	Muñoz-Manrique, C et al. (2022, Nutrients)	Not a guideline/consensus/best-practice
7	Weight management across preconception, pregnancy, and postpartum: A systematic review and quality appraisal of international clinical practice guidelines	Harrison, CL et al. (2021, Obes Rev)	Not a guideline/consensus/best-practice
8	Longitudinal Nutritional Intakes in Italian Pregnant Women in Comparison with National Nutritional Guidelines	Lisso, F et al. (2022, Nutrients)	Not a guideline/consensus/best-practice
9	Using FIGO Nutrition Checklist counselling in pregnancy: A review to support healthcare professionals	Killeen, SL et al. (2023, Int J Gynaecol Obstet)	Not a guideline/consensus/best-practice
10	Weight Gain and Nutrition during Pregnancy: An Analysis of Clinical Practice Guidelines in the Asia-Pacific Region	Aoyama, T et al. (2022, Nutrients)	Not a guideline/consensus/best-practice
11	Audit of Guidance on Contraceptive Measures and Folic Acid Supplementation in Women with Epilepsy	Feeney, E et al. (2023, Neurology)	Not a guideline/consensus/best-practice
12	The German guideline Obesity in pregnancy: comparison with the international approach	Schmidt, M, Schaefer-Graf, UM (2024, Arch Gynecol Obstet)	Not a guideline/consensus/best-practice
13	Diagnosis and Management of Gestational Diabetes Mellitus: An Overview of National and International Guidelines	Tsakiridis, I et al. (2021, Obstet Gynecol Surv)	Not a guideline/consensus/best-practice
14	An Asia Pacific Consensus on Perinatal Nutrition and Breastfeeding	Tan, KH et al. (2019, Ann Nutr Metab)	Not a guideline/consensus/best-practice
15	Systematic Review and Critical Evaluation of Quality of Clinical Practice Guidelines on Nutrition in Pregnancy	De Vito, M et al. (2022, Healthcare)	Not a guideline/consensus/best-practice
16	Obesity in Pregnancy: A Comprehensive Review of Influential Guidelines	Giouleka, S et al. (2023, Obstet Gynecol Surv)	Not a guideline/consensus/best-practice
17	Benefits of supplementation with multiple micronutrients in pregnancy	Black, RE, Dewey, KG (2019, Ann N Y Acad Sci)	Not a guideline/consensus/best-practice
18	Management of Psychiatric Disorders during the Perinatal Period	Bharadwaj, B et al. (2022, Indian J Psychiatry)	Not a guideline/consensus/best-practice
19	Type 1 Diabetes in Pregnancy: A Review of Complications and Management	Jaffar, F et al. (2022, Curr Diabetes Rev)	Not a guideline/consensus/best-practice
20	Commercially Available Prenatal Vitamins Do Not Meet American College of Obstetricians and Gynecologists Nutritional Guidelines	Cai, F et al. (2024, Am J Perinatol)	Not a guideline/consensus/best-practice
21	Recommendations for maternal and infant long-term health through pre-pregnancy and pregnancy nutrition (孕前及孕期营养促进母婴远期健康的推荐)	Juan, J, Yang, HX (2019, Chinese Journal of Medicine)	Not a guideline/consensus/best-practice
22	A New Practice Guideline for Managing Epilepsy in People of Childbearing Potential	Rukovets, O (2024, Neurology Today)	Not a guideline/consensus/best-practice
23	Preconception folic acid/multivitamin supplementation for the primary and secondary prevention of neural tube defects and other folic acid-sensitive congenital anomalies (Supplémentation préconceptionnelle en acide folique/multivitamines pour la prévention primaire et secondaire des anomalies du tube neural et d'autres anomalies congénitales sensibles à)	Wilson, RD (2016, J Obstet Gynaecol Can)	Language other than Chinese/English
24	Fetal anomalies affecting the neural tube: Prenatal screening/diagnosis and pregnancy management (Anomalies fœtales affectant le tube neural : Dépistage/diagnostic prénatal et prise en charge de la grossesse)	Wilson, RD (2016, J Obstet Gynaecol Can)	Language other than Chinese/English
25	Update to the Hong Kong Epilepsy Guideline: evidence-based recommendations for clinical management of women with epilepsy throughout the reproductive cycle	Chang, RSK et al. (2020, Hong Kong Med J)	No recommendation on folic acid for NTD prevention
26	ADIPS 2020 guideline for pre-existing diabetes and pregnancy	Rudland, VL et al. (2020, Aust N Z J Obstet Gynaecol)	No recommendation on folic acid for NTD prevention
27	Pregnancy at Age 35 Years or Older ACOG Obstetric Care Consensus No. 11	Gantt, A et al. (2022, Obstet Gynecol)	No recommendation on folic acid for NTD prevention
28	Consensus statement on Singapore Perinatal Mental Health Guidelines on Depression and Anxiety	Chen, HL et al. (2023, Ann Acad Med Singapore)	No recommendation on folic acid for NTD prevention
29	Indian Academy of Pediatrics Consensus Guidelines on Preconception Care	Singh, H et al. (2024, Indian Pediatr)	No recommendation on folic acid for NTD prevention
30	Dietary Guidelines for Americans, 2020-2025	Phillips, JA (2021, Workplace Health Saf)	No recommendation on folic acid for NTD prevention
31	Obesity and Pregnancy. Guideline of the German Society of Gynecology and Obstetrics	Schaefer-Graf, U et al. (2021, Geburtshilfe Frauenheilkd)	No recommendation on folic acid for NTD prevention
32	Clinical practice guideline on pregnancy and renal disease	Wiles, K et al. (2019, BMC Nephrol)	No recommendation on folic acid for NTD prevention
33	Guideline No. 426: Hypertensive disorders of pregnancy: Diagnosis, prediction, prevention, and management	Magee, LA et al. (2022, J Obstet Gynaecol Can)	No recommendation on folic acid for NTD prevention
34	EASL Clinical Practice Guidelines on the management of liver diseases in pregnancy	European Assoc Study Liver et al. (2023, J Hepatol)	No recommendation on folic acid for NTD prevention
35	Guideline No. 420: Cytomegalovirus Infection in Pregnancy	Boucoiran, I et al. (2021, J Obstet Gynaecol Can)	No recommendation on folic acid for NTD prevention
36	Guideline No. 416: Labour, Delivery, and Postpartum Care for People with Physical Disabilities	Berndl, A et al. (2021, J Obstet Gynaecol Can)	No recommendation on folic acid for NTD prevention
37	Guideline No. 393-Diabetes in Pregnancy	Berger, H et al. (2019, J Obstet Gynaecol Can)	No recommendation on folic acid for NTD prevention
38	Fertility problems: assessment and treatment	N/A (2017)	No recommendation on folic acid for NTD prevention
39	Diabetes in pregnancy: management from preconception to the postnatal period	N/A (2020)	No recommendation on folic acid for NTD prevention
40	No. 349-Substance Use in Pregnancy	Ordean, A et al. (2017, J Obstet Gynaecol Can)	No recommendation on folic acid for NTD prevention
41	Guideline No. 405: Screening and Counselling for Alcohol Consumption During Pregnancy	Graves, L et al. (2020, J Obstet Gynaecol Can)	No recommendation on folic acid for NTD prevention
42	Hypertension in pregnancy: diagnosis and management	N/A (2019)	No recommendation on folic acid for NTD prevention
43	Adolescent Pregnancy Guidelines	Fleming, N et al. (2015, J Obstet Gynaecol Can)	No recommendation on folic acid for NTD prevention
44	The management of micronutrient imbalance: a practical guide	Batchelor, S, Thompson, N (2023, Medicine)	No recommendation on folic acid for NTD prevention
45	Guidelines for the diagnosis and treatment of hyperglycemia in pregnancy (2022) (妊娠期高血糖诊治指南（2022）)	Chinese Society of Perinatal Medicine et al. (2022, Chinese Journal of Obstetrics and Gynecology)	No recommendation on folic acid for NTD prevention
46	Guidelines for infant and young child feeding and nutrition (婴幼儿喂养与营养指南)	Chinese Preventive Medicine Association (2019, Chinese Journal of Woman and Child Health Research)	No recommendation on folic acid for NTD prevention
47	Pre-conception Folic Acid and Multivitamin Supplementation for the Primary and Secondary Prevention of Neural Tube Defects and Other Folic Acid-Sensitive Congenital Anomalies	Wilson, RD et al. (2015, J Obstet Gynaecol Can)	Superseded by newer version
48	No. 239-Obesity in Pregnancy	Davies, GAL et al. (2018, J Obstet Gynaecol Can)	Superseded by newer version
49	No. 279-Female Sexual Health Consensus Clinical Guidelines	Lamont, J et al. (2018, J Obstet Gynaecol Can)	Superseded by newer version
50	No. 197a-Fetal Health Surveillance: Antepartum Consensus Guideline	Liston, R et al. (2018, J Obstet Gynaecol Can)	Superseded by newer version
51	Management of diabetes : a national clinical guideline.	N/A (2009, SIGN)	Superseded by newer version
52	Folic Acid Supplementation for the Prevention of Neural Tube Defects US Preventive Services Task Force Recommendation Statement	Bibbins-Domingo, K et al. (2017, JAMA)	Superseded by newer version
53	The FIGO Pregnancy Obesity and Nutrition Initiative (PONI)	Hanson, M et al. (2019, Int J Gynaecol Obstet)	Superseded by newer version
